# Supplementary material for: Virulence-associated variants in Cryptococcus neoformans sequence type 93 are less likely to be associated with population structure compared to independent rare mutations
Source: Microbiol Spectr. 2024 Nov 27;13(1):e01709-24. doi: 10.1128/spectrum.01709-24 (PMC11705857; doi:10.1128/spectrum.01709-24)
Supplement: Table S1 — Genes in linkage groups associated with human infection phenotypes. [file spectrum.01709-24-s0002.xlsx]

## Sheet: Table 1
Supplemental Table 1: Genes in linkage groups associated with human infection phenotypes.
Chromosome	Gene	SNP postion	Subpopulation	Effect	Human Infection Phenotype	p-value
1	CNAG_00012	44753	Both	Non-synonymous	HIV-RNA	p = 0.04
	CNAG_00014	47564	Both	Non-synonymous	G-CSF	p = 0.045
		47575	Both	Non-synonymous	G-CSF	p = 0.038
		47671	Both	Non-synonymous	GM-CSF	p = 0.019
	CNAG_00133	363954	ST93B	UTR-5	IL-2	p = 0.036
	CNAG_00363	927896	ST93B	Non-synonymous	IL-2	p = 0.036
		927901	ST93B	Non-synonymous	IL-2	p = 0.036
	CNAG_00405	1065714	ST93B	Non-synonymous	IL-2	p = 0.036
	CNAG_00568	1471243	ST93B	Upstream	IL-2	p = 0.043
	CNAG_07312	309593	Both	Frameshift	MIP-1β	p = 0.035
	CNAG_07950	975152	Both	Upstream	HIV-RNA	p = 0.048
					IL-8	p = 0.026
		975212	Both	Upstream	IL-8	p = 0.009
					GM-CSF	p = 0.03
					IL-4	p = 0.027
					IFNγ	p = 0.029
					IL-6	p = 0.013
					Fluconazole resistance	p = 0.034
		975397	Both	Upstream	EFA	p = 0.021
	CNAG_12053	971811	Both	Upstream	Growth	p = 0.047
2	CNAG_03788	820645	ST93B	UTR-3	IL-2	p = 0.039
	CNAG_03710	595266	ST93B	UTR-5	IL-2	p = 0.039
	CNAG_03910	1162362	ST93B	Upstream	IL-2	p = 0.039
	CNAG_06704	270700	Both	Upstream	IL-2	p = 0.043
					Protein	p = 0.028
	CNAG_06774	71426	ST93A	UTR-5	IL-2	p = 0.043
	CNAG_07491	1519281	ST93B	Upstream	IL-2	p = 0.039
	CNAG_12138	140257	ST93B	Upstream	IL-2	p = 0.039
3	CNAG_02744	860957	Both	Non-synonymous	IL-4	p = 0.049
	CNAG_02798	750294	Both	Upstream	CD4	p = 0.042
					Amphotericin B resistance	p = 0.048
	CNAG_02902	493126	ST93A	Non-synonymous	IL-2	p = 0.036
	CNAG_02936	401715	ST93B	Non-synonymous	IL-2	p = 0.039
	CNAG_02977	296203	ST93B	Non-synonymous	IL-2	p = 0.036
	CNAG_03015	207299	Both	Upstream	IL-1β	p = 0.037
	CNAG_07967	84476	ST93B	Non-synonymous	IL-2	p = 0.039
	CNAG_07970	1234218	Both	Upstream	IL-8	p = 0.044
4	CNAG_05185	667433	Both	UTR-5	Survival	p = 0.024
					Uptake	p = 0.016
		667446	Both	UTR-5	Uptake	p = 0.021
	CNAG_05192	679331	ST93B	Upstream	IL-2	p = 0.039
	CNAG_07799	106294	ST93B	Upstream	IL-2	p = 0.02
5	CNAG_00869	1781499	ST93A	Upstream	IL-2	p = 0.043
	CNAG_00870	1773044	Both	UTR-5	EFA	p = 0.033
	CNAG_01025	1405166	ST93B	Non-synonymous	IL-2	p = 0.02
	CNAG_01241	836479	Both	Upstream	IL-2	p = 0.014
		836697	Both	Upstream	Chitin	p = 0.032
					IL-4	p = 0.039
					IL-17	p = 0.047
					TNFα	p = 0.017
					IL-5	p = 0.011
					IL-7	p = 0.036
					GM-CSF	p = 0.014
		836899	Both	Upstream	IL-5	p = 0.035
					IL-12	p = 0.017
					TNFα	p = 0.015
					IL-13	p = 0.028
					IL-17	p = 0.025
					G-CSF	p = 0.025
	CNAG_01291	676974	Both	Upstream	G-CSF	p = 0.045
	CNAG_01371	475470	Both	Upstream	MIP-1β	p = 0.02
					HIV-RNA	p = 0.025
	CNAG_06876	7093	Both	UTR-3	MIP-1β	p = 0.037
					TNFα	p = 0.031
					IFNγ	p = 0.035
6	CNAG_02070	1279254	ST93B	UTR-5	IL-2	p = 0.039
	CNAG_02112	1160524	Both	Upstream	Amphotericin B resistance	p = 0.046
		1160528	Both	Upstream	Amphotericin B resistance	p = 0.046
		1160532	Both	Upstream	Amphotericin B resistance	p = 0.046
	CNAG_02176	988405	Both	UTR-3	Chitin	p = 0.047
					Sertraline resistance	p = 0.046
		988733	Both	Nonsense	MIP-1β	p = 0.007
					IL-1β	p = 0.033
					MCP-1	p = 0.019
					IL-13	p = 0.038
		988405	Both	UTR-3	Chitin	p = 0.047
					Sertraline resistance	p = 0.046
		988843	Both	Non-synonymous	MIP-1β	p = 0.029
		988922	Both	Non-synonymous	LFA Titer	p = 0.043
		989188	Both	Non-synonymous	IL-12	p = 0.049
		989334	Both	Non-synonymous	Amphotericin B resistance	p = 0.045
		989732	Both	Non-synonymous	IL-2	p = 0.046
		990771	Both	Non-synonymous	IL-10	p = 0.042
					MIP-1β	p = 0.045
		990777	Both	Nonsense	MIP-1β	p = 0.041
		990851	Both	Non-synonymous	IL-10	p = 0.049
					MIP-1β	p = 0.029
		990885	Both	start+	Sertraline resistance	p = 0.042
		991027	Both	UTR-5	TNFα	p = 0.042
					IL-13	p = 0.034
					Survival	p = 0.01
	CNAG_02177	990701	Both	Upstream	IL-10	p = 0.013
					IL-1β	p = 0.024
					IL-6	p = 0.021
	CNAG_02304	659075	ST93B	Upstream	IL-2	p = 0.039
	CNAG_02406	406899	ST93B	Non-synonymous	IL-2	p = 0.039
	CNAG_02475	221273	Both	Upstream	IL-7	p = 0.043
					Growth	p = 0.014
		221275	Both		Growth	p = 0.011
		221282	Both	Upstream	Growth	p = 0.04
	CNAG_07164	739933	Both	UTR-3	TNFα	p = 0.029
7	CNAG_05746	752861	Both	UTR-3	GM-CSF	p = 0.021
					TNFα	p = 0.024
					MCP-1	p = 0.034
					IL-17	p = 0.017
	CNAG_05769	819348	ST93B	UTR-3	IL-2	p = 0.039
	CNAG_05797	911043	ST93B	Upstream	IL-2	p = 0.039
	CNAG_05912	1196178	Both	UTR-3	IL-17	p = 0.033
	CNAG_05913	1205599	Both	Upstream	MIP-1β	p = 0.039
					Macrophage adherence	p = 0.025
	CNAG_05914	1205735	Both	Non-synonymous	Macrophage adherence	p = 0.024
	CNAG_05937	1263610	Both	Upstream	Macrophage uptake	p = 0.038
					Sertraline resistance	p = 0.036
	CNAG_05939	1266484	Both	UTR-3	HIV-RNA	p = 0.006
	CNAG_06525	11056	Both	Non-synonymous	IL-5	p = 0.028
					IL-10	p = 0.031
		14006	Both	Upstream	IL-8	p = 0.041
					IL-6	p = 0.043
	CNAG_06574	164473	Both	Upstream	HIV-RNA	p = 0.047
		164887	Both	Upstream	TNFα	p = 0.04
					IL-2	p = 0.038
		164926	Both	Upstream	IL-2	p = 0.031
					MIP-1β	p = 0.031
		165027	Both	Upstream	MIP-1β	p = 0.025
		165704	Both	Upstream	EFA	p = 0.042
					Survival	p = 0.045
		165873	Both	Upstream	IL-13	p = 0.039
		166309	Both	Upstream	Growth	p = 0.037
		166838	Both	Upstream	IL-5	p = 0.043
					IL-7	p = 0.026
					TNFα	p = 0.014
					GM-CSF	p = 0.03
					IL-8	p = 0.024
					IL-13	p = 0.049
					MIP-1β	p = 0.038
					IL-12	p = 0.036
					IL-17	p = 0.048
					IFNγ	p = 0.039
					IL-6	p = 0.045
		167135	Both	Upstream	IL-13	p = 0.011
		167224	Both	Upstream	GM-CSF	p = 0.03
		167292	Both	Upstream	MIP-1β	p = 0.019
					IL-1β	p = 0.045
					G-CSF	p = 0.017
					Uptake	p = 0.027
	CNAG_07683	1276916	Both	Upstream	G-CSF	p = 0.032
	CNAG_07703	1341024	Both	Non-synonymous	IL-8	p = 0.032
					IL-6	p = 0.015
	CNAG_12610	49744	Both	Upstream	MCP-1	p = 0.039
					Uptake	p = 0.029
8	CNAG_03133	144493	ST93B	Non-synonymous	IL-2	p = 0.039
	CNAG_03140	174475	ST93B	Upstream	IL-2	p = 0.039
	CNAG_03156	208859	ST93B	UTR-5	IL-2	p = 0.042
	CNAG_03352	725537	ST93B	UTR-3	IL-2	p = 0.039
	CNAG_03387	817674	Both	UTR-3	Chitin	p = 0.03
	CNAG_03405	874992	Both	Upstream	EFA	p = 0.048
	CNAG_03516	1161462	ST93A	Non-synonymous	GM-CSF	p = 0.035
	CNAG_06968	1383765	Both	Codon insertion	IL-17	p = 0.041
					IL-12	p = 0.038
	CNAG_07727	818838	Both	Upstream	GM-CSF	p = 0.029
	CNAG_07728	847517	Both	Upstream	LFA Titer	p = 0.043
9	CNAG_04100	5213	Both	Upstream	Fluconazole resistance	p = 0.041
					Macrophage adherence	p = 0.038
					Sertraline resistance	p = 0.017
		7729	Both	Upstream	Growth	p = 0.044
		8171	Both	Upstream	EFA	p = 0.04
					Sertraline resistance	p = 0.04
	CNAG_04101	6619	Both	Non-synonymous	IFNγ	p = 0.046
	CNAG_04102	10033	Both	UTR-3	EFA	p = 0.03
					GM-CSF	p = 0.028
	CNAG_04179	220963	Both	Upstream	Protein	p = 0.034
					EFA	p = 0.033
					Sertraline resistance	p = 0.05
	CNAG_04199	272607	ST93B	Non-synonymous	IL-2	p = 0.039
	CNAG_04289	491535	Both	Non-synonymous	IL-2	p = 0.039
	CNAG_04373	706175	Both	Upstream	Survival	p = 0.011
		705343	Both	Upstream	IL-8	p = 0.035
					EFA	p = 0.015
	CNAG_04374	705571	Both	Non-synonymous	MIP-1β	p = 0.048
	CNAG_04535	1115286	Both	Upstream	IL-17	p = 0.02
					Protein	p = 0.044
					G-CSF	p = 0.035
					LFA Titer	p = 0.049
10	CNAG_04577	989095	ST93B	UTR-3	IL-2	p = 0.039
	CNAG_04760	474627	ST93B	Upstream	IL-2	p = 0.043
	CNAG_04922	18908	ST93A	Upstream	IL-2	p = 0.028
		18915	ST93A	Upstream	IL-2	p = 0.028
		18933	ST93A	Upstream	IL-2	p = 0.035
		18941	ST93A	Upstream	IL-2	p = 0.036
	CNAG_07837	13558	ST93B	UTR-5	IL-2	p = 0.039
		15288	Both	UTR-3	CSF white blood cell count	p = 0.044
		15302	Both	UTR-3	CD4	p = 0.049
11	CNAG_01493	104688	Both	Upstream	Protein	p = 0.031
	CNAG_01512	159356	ST93B	Downstream	IL-2	p = 0.036
	CNAG_01539	236388	ST93B	Non-synonymous	IL-2	p = 0.039
	CNAG_01659	548586	ST93B	Upstream	IL-2	p = 0.039
	CNAG_01690	621705	ST93A	Non-synonymous	IL-2	p = 0.043
	CNAG_01754	804706	Both	Upstream	TNFα	p = 0.033
	CNAG_01802	966644	Both	Upstream	CSF white blood cell count	p = 0.018
		966669	Both	Upstream	IL-2	p = 0.05
		966700	Both	Upstream	IL-7	p = 0.045
	CNAG_01922	1272894	ST93B	Non-synonymous	IL-2	p = 0.02
	CNAG_02002	1501898	ST93B	Upstream	IL-2	p = 0.02
	CNAG_08006	804710	Both	Upstream	IL-4	p = 0.035
					IL-5	p = 0.02
					IL-6	p = 0.043
					MIP-1β	p = 0.042
					TNF-α	p = 0.019
					Macrophage adherence	p = 0.046
					Chitin	p = 0.047
		804742	Both	UTR-5	IL-4	p = 0.038
					MCP-1	p = 0.031
					IFNγ	p = 0.036
					Macrophage adherence	p = 0.011
12	CNAG_05987	14009	Both	Non-synonymous	IL-2	p = 0.019
		14035	Both	Non-synonymous	IL-2	p = 0.034
		14125	ST93A	Non-synonymous and deletion	Chitin	p = 0.033
		14197	Both	Non-synonymous	EFA	p = 0.046
					Macrophage adherence	p = 0.046
		14202	Both	Frameshift	EFA	p = 0.046
					Macrophage adherence	p = 0.046
		15014	Both	UTR-5	Macrophage adherence	p = 0.031
	CNAG_06169	502808	Both	UTR-3	IL-8	p = 0.037
		502888	Both	UTR-3	GM-CSF	p = 0.046
					Growth	p = 0.042
		503049	Both	UTR-3	HIV-RNA	p = 0.028
					GM-CSF	p = 0.037
		503112	Both	UTR-3	HIV-RNA	p = 0.031
					CSF white blood cell count	p = 0.028
		503311	Both	UTR-3	G-CSF	p = 0.025
		503313	Both	UTR-3	G-CSF	p = 0.024
					IL-13	p = 0.041
					IL-12	p = 0.042
		503321	Both	UTR-3	G-CSF	p = 0.031
					IL-13	p = 0.026
					MIP-1β	p = 0.041
					IL-12	p = 0.012
		503327	Both	UTR-3	IL-13	p = 0.044
					MIP-1β	p = 0.049
					IL-12	p = 0.017
		503401	Both	UTR-3	Chitin	p = 0.044
					IL-10	p = 0.024
	CNAG_06238	704606	ST93B	Frameshift	IL-2	p = 0.02
	CNAG_07026	11092	ST93A	Upstream	EFA	p = 0.037
					Survival	p = 0.02
					IL-13	p = 0.045
					IL-1β	p = 0.039
		11094	ST93A	Upstream	LFA Titer	p = 0.047
					Survival	p = 0.046
					IL-13	p = 0.04
		11400	ST93A	Upstream	L-1β	p = 0.034
					IL-7	p = 0.047
					IL-13	p = 0.05
					LFA titer	p = 0.021
		11406	Both	Upstream	IL-7	p = 0.047
					IL-1β	p = 0.034
					IL-13	p = 0.05
					LFA Titer	p = 0.021
		11407	Both	Upstream	IL-7	p = 0.047
					IL-1β	p = 0.034
					IL-13	p = 0.05
					LFA Titer	p = 0.021
		11410	Both	Upstream	IL-1β	p = 0.034
					IL-7	p = 0.047
					IL-13	p = 0.05
					LFA Titer	p = 0.021
		11413	Both	Upstream	IL-1β	p = 0.038
					LFA Titer	p = 0.021
	CNAG_13045	13857	Both	Upstream	IL-2	p = 0.039
	CNAG_13062	259454	Both	Upstream	Amphotericin B resistance	p = 0.046
13	CNAG_06256	11108	Both	Upstream	IL-12	p = 0.044
					MCP-1	p = 0.033
					MIP-1β	p = 0.03
					TNFα	p = 0.036
					IFNγ	p = 0.026
		11118	Both	Upstream	TNFα	p = 0.027
					IFNγ	p = 0.036
	CNAG_06332	219021	Both	Upstream	Macrophage adherence	p = 0.027
		219311	Both	Upstream	EFA	p = 0.01
		219312	Both	Upstream	EFA	p = 0.013
	CNAG_06419	436539	ST93B	Upstream	IL-2	p = 0.039
	CNAG_06422	436551	ST93B	UTR-5	IL-2	p = 0.039
		436554	ST93B	UTR-5	IL-2	p = 0.039
	CNAG_06490	655915	Both	Frameshift	HIV-RNA	p = 0.012
					CD4	p = 0.034
	CNAG_13108	128625	Both	Upstream	IL-13	p = 0.049
					G-CSF	p = 0.026
		128715	Both	Upstream	IL-13	p = 0.011
					G-CSF	p = 0.025
		128729	Both	Upstream	IL-13	p = 0.031
					G-CSF	p = 0.043
14	CNAG_05352	68046	ST93B	Non-synonymous	IL-2	p = 0.039
	CNAG_05422	271762	ST93B	Non-synonymous	IL-2	p = 0.039
	CNAG_05450	342562	Both	Non-synonymous	MIP-1β	p = 0.01
					IL-7	p = 0.032
					IL-12	p = 0.028
					IL-13	p = 0.023
					IL-6	p = 0.046
					G-CSF	p = 0.008
	CNAG_05526	558889	ST93B	Upstream	IL-2	p = 0.039
	CNAG_05610	773166	ST93B	Upstream	IL-2	p = 0.036
	CNAG_05661	908994	Both	Upstream	Fluconazole resistance	p = 0.027
					MIP-1β	p = 0.05
		908994	Both	Upstream	Uptake	p = 0.046
		909011	Both	Upstream	Fluconazole resistance	p = 0.045
					Uptake	p = 0.028
					IL-8	p = 0.038
					IL-1β	p = 0.038
					MIP-1β	p = 0.031
		909638	Both	Upstream	Macrophage adherence	p = 0.025
		910152	Both	Upstream	Uptake	p = 0.03
		910181	Both	Upstream	IL-1β	p = 0.04
					IFNγ	p = 0.028
					IL-6	p = 0.04
					HIV-RNA	p = 0.031
	CNAG_05662	910742	Both	UTR-3	Amphotericin B resistance	p = 0.05
		910822	Both	Downstream	Survival	p = 0.02
					Fluconazole resistance	p = 0.047
		910834	Both	Downstream	Survival	p = 0.034
		910926	Both	Downstream	Sertraline resistance	p = 0.046
		910939	Both	Downstream	Growth	p = 0.034
					Sertraline resistance	p = 0.044
		910964	Both	Downstream	Survival	p = 0.007
					Amphotericin B resistance	p = 0.048
		910966	Both	Downstream	Survival	p = 0.006
		910979	Both	Downstream	Survival	p = 0.045
					Uptake	p = 0.04
		911099	Both	Downstream	MCP-1	p = 0.021
					IL-12	p = 0.041
					TNFα	p = 0.042
					GM-CSF	p = 0.048
					Growth	p = 0.041
		911129	Both	Downstream	Fluconazole resistance	p = 0.035
					IL-13	p = 0.024
					Growth	p = 0.02
					MIP-1β	p = 0.039
					TNFα	p = 0.019
					IL-12	p = 0.015
					IL-17	p = 0.026
					Amphotericin B resistance	p = 0.048
					Sertraline resistance	p = 0.025
		911206	Both	Downstream	MCP-1	p = 0.009
					IL-8	p = 0.048
					MIP-1β	p = 0.046
		911262	Both	Downstream	MCP-1	p = 0.039
		911292	Both	Downstream	IL-2	p = 0.045
		911308	Both	Downstream	Macrophage adherence	p = 0.025
		911321	Both	Downstream	IL-5	p = 0.043
		911352	Both	Downstream	MCP-1	p = 0.048
	CNAG_05663	910323	Both	Downstream	TNFα	p = 0.026
		910328	Both	Downstream	IL-1β	p = 0.041
					TNFα	p = 0.015
					IL-13	p = 0.045
		910555	Both	Downstream	Survival	p = 0.039
	CNAG_05664	911375	Both	Upstream	IL-10	p = 0.048
	CNAG_05666	924866	Both	Upstream	IL-5	p = 0.029
	CNAG_13204	924025	Both	Upstream	GM-CSF	p = 0.018
		924047	Both	Upstream	IL-13	p = 0.017
		924049	Both	Upstream	IL-13	p = 0.017
		924050	Both	Upstream	IL-13	p = 0.017
