# Supplementary material for: Virulence-associated variants in Cryptococcus neoformans sequence type 93 are less likely to be associated with population structure compared to independent rare mutations
Source: Microbiol Spectr. 2024 Nov 27;13(1):e01709-24. doi: 10.1128/spectrum.01709-24 (PMC11705857; doi:10.1128/spectrum.01709-24)
Supplement: Table S2 — Genes in linkage groups associated with human infection phenotypes and putative role in virulence. [file spectrum.01709-24-s0003.xlsx]

## Sheet: Sheet1
Supplemental Table 2: Genes in linkage groups associated with human infection phenotypes and putative role in virulence
Linkage Group	Gene	Human Disease Phenotype	Gene Phenotype	Putative Roles in Virulence	Literature
Purple	CNAG_00568	IL-2	Hypothetical protein
	CNAG_00869	IL-2	ATP-binding cassette transporter	Stress response network	(49, 50)
	CNAG_01690	IL-2	MFS transporter, variant 1, MFS transporter, MFS transporter, variant 2	Differentially regulated in ex vivo CSF	(51)
	CNAG_02468	IL-2	AP-3 complex subunit delta-1
	CNAG_04760	IL-2	cytoplasmic protein
	CNAG_06774	IL-2	tRNA (guanine-N(7)-)-methyltransferase
	CNAG_12063	IL-2	unspecified product
Peach	CNAG_01539	IL-2	Myo-inositol-1-phosphate synthase	Stress response network; inositol biosynthesis	(50, 52)
	CNAG_01659	IL-2	Hypothetical protein
	CNAG_02070	IL-2	Hypothetical protein	Regulated by calcineurin	(50)
	CNAG_02130	IL-2	RNA-binding protein 39	Mutant has survival defect in CSF	(53)
	CNAG_02304	IL-2	mitochondrial distribution and morphology protein 34
	CNAG_02371	IL-2	coiled-coil domain-containing protein 130
	CNAG_02375	IL-2	polyphosphoinositide phosphatase	Capsule production	(54)
	CNAG_02936	IL-2	CCR4-NOT transcription complex subunit 1
	CNAG_03140	IL-2	Sugar transporter
	CNAG_03352	IL-2	hypothetical protein	Regulated by calcineurin
	CNAG_03710	IL-2	hypothetical protein		(54)
	CNAG_03788	IL-2	hypothetical protein
	CNAG_03910	IL-2	myo-inositol transporter, putative	Stress response network; inositol metabolic pathway	(50, 52)
	CNAG_04199	IL-2	hypothetical protein
	CNAG_04289	IL-2	hypothetical protein
	CNAG_04577	IL-2	Nucleoside-diphosphate kinase
	CNAG_05192	IL-2	hypothetical protein
	CNAG_05352	IL-2	acetyl-CoA transporter
	CNAG_05422	IL-2	virulence related protein of unknown function	Defect in lung infectivity	(55)
	CNAG_05769	IL-2	cytoplasmic protein
	CNAG_05797	IL-2	5'-3' exoribonuclease 2	Essential exonuclease; overexpression alters melanin production and mating	(56)
	CNAG_06419	IL-2	hypothetical protein
	CNAG_06422	IL-2	hypothetical protein
	CNAG_07491	IL-2	glutaredoxin
	CNAG_07837	IL-2	hypothetical protein, variant, hypothetical protein
	CNAG_07886	IL-2	hypothetical protein
	CNAG_12138	IL-2	unspecified product
Yellow	CNAG_02406	IL-2	cell division control protein 45
	CNAG_02671	IL-2	pre-mRNA-splicing factor cef1	Associated with translation and RNA processing in the Pka1-regulated proteome	(57)
	CNAG_03133	IL-2	UDP-glucose,sterol transferase
	CNAG_05526	IL-2	ino eighty subunit 2
	CNAG_07967	IL-2	hypothetical protein
Umber	CNAG_01025	IL-2	hypothetical protein
	CNAG_01922	IL-2	alternative cyclin Pho80
	CNAG_02002	IL-2	hypothetical protein
	CNAG_05771	IL-2	serine/threonine-protein kinase TEL1, variant, serine/threonine-protein kinase TEL1
	CNAG_06238	IL-2	Glutathione S-transferase	Regulated by calcineurin	(50)
	CNAG_07799	IL-2	ABC transporter	Resistant to manganese MPP	(58)
Pale Yellow	CNAG_00133	IL-2	hypothetical protein
	CNAG_00405	IL-2	ste/ste20/ysk protein kinase	Defective in growth at 37; Resistance to manganese MPP; required for appropriate cell separation and polarity	(58-60)
	CNAG_01512	IL-2	hypothetical protein, variant, hypothetical protein
	CNAG_02081	IL-2	mannosyl-oligosaccharide alpha-1,2-mannosidase
	CNAG_02906	IL-2	ubiquitin-conjugating enzyme (huntingtin interacting protein 2)
	CNAG_02977	IL-2	metal resistance protein YCF1
	CNAG_03156	IL-2	hypothetical protein
	CNAG_05610	IL-2	hypothetical protein
References
49. Ko YJ, Yu YM, Kim GB, Lee GW, Maeng PJ, Kim S, Floyd A, Heitman J, Bahn YS. 2009. Remodeling of global transcription patterns of Cryptococcus neoformans genes mediated by the stress-activated HOG signaling pathways. Eukaryot Cell 8:1197–1217. https://doi.org/10.1128/EC.00120-09
50. Chow EWL, Clancey SA, Billmyre RB, Averette AF, Granek JA, Mieczkowski P, Cardenas ME, Heitman J. 2017. Elucidation of the calcineurin-Crz1 stress response transcriptional network in the human fungal pathogen Cryptococcus neoformans. PLoS Genet 13:e1006667. https://doi.org/10.1371/journal.pgen.1006667
51. Chen Y, Toffaletti DL, Tenor JL, Litvintseva AP, Fang C, Mitchell TG, McDonald TR, Nielsen K, Boulware DR, Bicanic T, Perfect JR. 2014. The Cryptococcus neoformans transcriptome at the site of human meningitis. MBio 5:e01087-13. https://doi.org/10.1128/mBio.01087-13
52. Liao G, Wang Y, Liu TB, Kohli G, Qian W, Shor E, Subbian S, Xue C. 2018. Role of the inositol pyrophosphate multikinase Kcs1 in Cryptococcus inositol metabolism. Fungal Genet Biol 113:42–51. https://doi.org/10.1016/j.fgb.2018.01.006
53. Lee A, Toffaletti DL, Tenor J, Soderblom EJ, Thompson JW, Moseley MA, Price M, Perfect JR. 2010. Survival defects of Cryptococcus neoformans mutants exposed to human cerebrospinal fluid result in attenuated virulence in an experimental model of meningitis. Infect Immun 78:4213–4225. https://doi.org/10.1128/IAI.00551-10
54. Jin J-H, Lee K-T, Hong J, Lee D, Jang E-H, Kim J-Y, Lee Y, Lee S-H, So Y-S, Jung K-W, et al. 2020. Genome-wide functional analysis of phosphatases in the pathogenic fungus Cryptococcus neoformans. Nat Commun 11:4212. https://doi.org/10.1038/s41467-020-18028-0
55. Liu OW, Chun CD, Chow ED, Chen C, Madhani HD, Noble SM. 2008. Systematic genetic analysis of virulence in the human fungal pathogen Cryptococcus neoformans. Cell 135:174–188. https://doi.org/10.1016/j.cell.2008.07.046
56. Wollschlaeger C, Trevijano-Contador N, Wang X, Legrand M, Zaragoza O, Heitman J, Janbon G. 2014. Distinct and redundant roles of exonucleases in Cryptococcus neoformans: implications for virulence and mating. Fungal Genet Biol 73:20–28. https://doi.org/10.1016/j.fgb.2014.09.007
57. Geddes JMH, Caza M, Croll D, Stoynov N, Foster LJ, Kronstad JW. 2016. Analysis of the protein kinase A-regulated proteome of Cryptococcus neoformans identifies a role for the ubiquitin-proteasome pathway in capsule formation. MBio 7:e01862-15. https://doi.org/10.1128/mBio.01862-15
58. Bairwa G, Caza M, Horianopoulos L, Hu G, Kronstad J. 2019. Role of clathrin-mediated endocytosis in the use of heme and hemoglobin by the fungal pathogen Cryptococcus neoformans. Cell Microbiol 21:e12961. https://doi.org/10.1111/cmi.12961
59. Walton FJ, Heitman J, Idnurm A. 2006. Conserved elements of the RAM signaling pathway establish cell polarity in the basidiomycete Cryptococcus neoformans in a divergent fashion from other fungi. Mol Biol Cell 17:3768–3780. https://doi.org/10.1091/mbc.e06-02-0125
60. Lee KT, Hong J, Lee DG, Lee M, Cha S, Lim YG, Jung KW, Hwangbo A, Lee Y, Yu SJ, Chen YL, Lee JS, Cheong E, Bahn YS. 2020. Fungal kinases and transcription factors regulating brain infection in Cryptococcus neoformans. Nat Commun 11:1521. https://doi.org/10.1038/s41467-020-15329-2
