# Supplementary material for: Virulence-associated variants in Cryptococcus neoformans sequence type 93 are less likely to be associated with population structure compared to independent rare mutations
Source: Microbiol Spectr. 2024 Nov 27;13(1):e01709-24. doi: 10.1128/spectrum.01709-24 (PMC11705857; doi:10.1128/spectrum.01709-24)
Supplement: Table S3 — Long-read sequencing statistics and structural variation. [file spectrum.01709-24-s0004.xlsx]

## Sheet: Sheet1
Supplemental Table 3: Long-read sequencing statistics and structural variations
Isolate (UgCl)	Subpop	Contig # CANU	Quality score CANU (%)	Sequence Coverage(X)	SV
212	ST93B	22	96.7	27
236	ST93A	18	96.7	40
243	ST93A	22	96.7	39
247	ST93A	24	96.6	28
250	ST93B	19	96.7	24	Small SV
252	ST93A	22	96.7	57
255	ST93B	23	96.7	24	SV
262	ST93B	15	96.7	42
291	ST93A	22	96.6	21	Small SV
292	ST93B	21	96.6	30	SV
300	ST93B	21	96.7	42
326	ST93B	24	96.7	27	SV
332	ST93B	22	96.6	33
357	ST93A	31	96.4	23
360	ST93B	28	96.7	25
362	na	25	96.7	29
377	ST93A	18	96.7	35
379	ST93B	24	96.6	57	Small SV
382	ST93B	28	96.7	20
389	ST93B	17	96.7	40
390	ST93A	16	96.6	70
395	ST93B	15	96.7	48
422	ST93A	17	96.7	42
438	ST93A	20	96.7	30
447	ST93A	19	96.7	34
450	ST93A	17	96.7	32	SV
461	ST93B	19	96.7	35	SV
462	ST93A	22	96.7	25
466	ST93A	17	96.6	42
468	ST93A	20	96.7	44
495	na	19	96.7	45
534	ST93A	17	96.6	34	Small SV
535	ST93B	20	96.7	52	Small SV
538	ST93B	17	96.7	47
541	ST93A	18	96.7	33	SV
546	ST93A	16	96.7	44
547	ST93A	22	96.7	36
549	ST93A	19	96.7	37
